# Supplementary material for: Formation of ZrC–SiC Composites from the Molecular Scale through the Synthesis of Multielement Polymers
Source: Materials (Basel). 2021 Jul 13;14(14):3901. doi: 10.3390/ma14143901 (PMC8306986; doi:10.3390/ma14143901)
Supplement: Supplementary file 1 [file materials-14-03901-s001.zip]

Archive with 1 entries (1 files):
- materials-1274791-supplementary.pdf
